# Supplementary material for: A meat- or dairy-based complementary diet leads to distinct growth patterns in formula-fed infants: a randomized controlled trial
Source: Am J Clin Nutr. 2018 Apr 20;107(5):734–42. doi: 10.1093/ajcn/nqy038 (PMC6128676; doi:10.1093/ajcn/nqy038)
Supplement: Supplemental data [file nqy038_supp.zip]

Archive with 2 entries (2 files):
- ajcn163360-file001.docx
- ajcn163360-file002.docx
